# Supplementary material for: Eco-morphological diversity of larvae of soldier flies and their closest relatives in deep time
Source: PeerJ. 2020 Nov 27;8:e10356. doi: 10.7717/peerj.10356 (PMC7706506; doi:10.7717/peerj.10356)
Supplement: Supplemental Information 1 [file peerj-08-10356-s001.xlsx]

## Sheet: Sheet1
Time	ID	id_1	habitat	note
"extant",	Panto-001LMNH, London Natural History Museum	"extant",	"Xylophagous",
"extant",	Panto 03A12032019, London Natural History Museum	"extant",	"Xylophagous",
"extant",	Panto004-C1203399, London Natural History Museum	"extant",	"Xylophagous",
"extant",	Beris claviceps Hakon Haroldsiede Diptera Info	"extant",	"terrestrial",
"extant",	Beris sp. Stubbs and Darke 2001 p37	"extant",	"terrestrial",
"extant",	Berkshiria albystylum 1967_141	"extant",	"terrestrial",
"extant",	Berkshiria sp teskey,1976	"extant",	"terrestrial",
"extant",	Chalcidomorphina aurata Pujol Luz et de Xerez 1999	"extant",	"terrestrial",
"extant",	chiromyza aurata pujol luz et pujol luz 2014	"extant",	"terrestrial",
"extant",	chiromyza vittata pujol luz et pujol luz 2014	"extant",	"terrestrial",
"extant",	Chlamydonotum nigriradiatum de Xerez et Garcia 2008	"extant",	"terrestrial",
"extant",	Chropthalmyia brevicornis Pujol Luz et al 2016	"extant",	"terrestrial",
"extant",	clittelaria ephippium, Dusky et Rozskos, 1967	"extant",	"terrestrial",
"extant",	Eupachygaster fusca McFadden 1967 140	"extant",	"terrestrial",
"extant",	Pantopopthalmus tabanius Hennig vol 3 p491	"extant",	"Xylophagous",
"extant",	Odontomyia (as Eulalia) ornata vol 3 Hennig vol 3 p492	"extant",	"aquatic",
"extant",	Microchrysa polita Hennig vol 3 p492	"extant",	"terrestrial",
"extant",	Inopus ruficeps Bull 1976 fig 6	"extant",	"terrestrial",
"extant",	Lasiopa villosa Roszkos p317	"extant",	"terrestrial",
"burmese",	Liu et al. 2019 mt 1	"Liu et al. 2019 mt 1",	"unknown",
"extant",	Manotes crassimanus Lopes et al 2006 fig7composit	"extant",	"terrestrial",
"messel"	Messel specimen	"Messel specimen",	"unknown",
"extant",	nemotelus pantherinus stubbs and darke 2001_37	"extant",	"aquatic",
"extant",	nemotelus sp puj de godoi pujol luz 2018.	"extant",	"aquatic",
"extant",	nemothelus pantherinus Roskoz I 317 Kopie	"extant",	"aquatic",
"extant",	neopachygaster_meromelaena_Roskoz_I_317	"extant",	"terrestrial",
"extant",	neopachygaster maculicornis mc faden 1967 146	"extant",	"terrestrial",
"burmese",	NHMLA spec 2	"NHMLA spec 2",	"unknown",
"extant",	odnotomyia sp puj de godoi pujol luz 2018	"extant",	"aquatic",
"extant",	odontomyia cincta_James_1981_Nearcr Dipt1	"extant",	"aquatic",
"extant",	odontomyia ornataRoskozI_317	"extant",	"aquatic",
"extant",	odontomyia stubbs and darke 2001_37	"extant",	"aquatic",
"extant",	oplodontha viridula _Rozskosny 1992_311	"extant",	"aquatic",
"extant",	oxycera meigenti RoskozI_317	"extant",	"aquatic",
"extant",	oxycera florian x200	"extant",	"aquatic",
"extant",	oxycera nigricornis stubbs and darke 2001_37	"extant",	"aquatic",
"extant",	Oxycera nigricornis x200 hdr dors	"extant",	"aquatic",
"extant",	oxycera pardalinaRozskosny 1992_311	"extant",	"aquatic",
"extant",	pachygaster atra zsm	"extant",	"terrestrial",
"extant",	Pachygaster pulchra_ McFadden1967 147	"extant",	"terrestrial",
"extant",	pachygaster teskey,1976	"extant",	"terrestrial",
"baltic",	ped01	"ped01",	"unknown",
"burmese",	ped0041	"ped0041",	"unknown",
"burmese",	ped0362	"ped0362",	"unknown",
"burmese",	ped0031	"ped0031",	"unknown",
"extant",	Pegadomyia pruinosa Bucankova et al. 2009	"extant",	"terrestrial",
"extant",	Popanomyia kerteszi Maques de Xerez 2009	"extant",	"terrestrial",
"extant",	Ptecticus brunettii Rozkosny and Kovac 1998	"extant",	"terrestrial",
"extant",	Raphiocera armata pujol luz et al 2004	"extant",	"aquatic",
"extant",	sarginae is pujol luz et pujol luz 2014	"extant",	"terrestrial",
"extant",	sargus cuprarisus rozkos I 318	"extant",	"terrestrial",
"extant",	schremmer 1985 hermetia illuciens fig2	"extant",	"terrestrial",
"extant",	schremmer 1985 Hermetia illuciens	"extant",	"terrestrial",
"slovenian shales",	slovenian shales	"slovenian shales",	"unknown",
"extant",	solva pallipes_James_1981_Nearcr Dipt1	"extant",	"terrestrial",	James, 1981 says "saprophagous or predaceous"
"extant",	stratiomyis norma_James 1981 (Nearctic Diptera 1)	"extant",	"aquatic",
"extant",	stratiomyinae is pujol luz et pujol luz 2014	"extant",	"aquatic",
"extant",	stratiomys longicornis Rozskosny 1992_311	"extant",	"aquatic",
"extant",	stratiomys singularior Roskoz I 317	"extant",	"aquatic",
"extant",	stratiomys singularior Rozskosny 1992_311	"extant",	"aquatic",
"extant",	stratiomys stubbs and darke 2001_37	"extant",	"aquatic",
"extant",	vittiger schnusei pujol luz et pujol luz 2014	"extant",	"terrestrial",
" Limestone Montsech",	whalley & jarzembowski 1985 fig 23	" Limestone Montsech",	"unknown",
"extant",	xyloma stubbs and darke 2001_37	"extant",	"terrestrial",
"dominican",	dominican	"dominican",	"unknown",
"extant",	Zabrachia plicatum_McFadden1967 142	"extant",	"terrestrial",
"extant",	zabrachia polita_James_1981_Nearcr Dipt1	"extant",	"terrestrial",
"extant",	zabrachia tenella Beuk 1990	"extant",	"terrestrial",
"extant"	zabrachia teskey	"extant"	"terrestrial"
